# Supplementary material for: Establishment to measure oxycodone in plasma with liquid chromatography–tandem mass spectrometry
Source: Neuropsychopharmacol Rep. 2022 Jun 11;42(3):299–305. doi: 10.1002/npr2.12268 (PMC9515719; doi:10.1002/npr2.12268)
Supplement: Supplementary file 1 — Supinfo [file NPR2-42-299-s001.xlsx]

## Sheet: Supple Tab 1
Supplemental table 1
Raw-data of intra-day and inter-day precision and accuracy of OXY determinations for Table 1
	(A) Intra-day
	conc. (ng/mL)	OXY			PAV (IS)			/IS	Found C	Average	SD	RSD (%)	RE (%)	%	% average
		RT	area	height	RT	area	height
	80	3.732	10607481	510886	3.597	1568113	82570	6.76449	88.7473	79.2334	5.59929	7.06683	-0.95828	110.934	99.0417
	80	3.716	9572613	463194	3.589	1571797	85151	6.09023	79.8513					99.8141
	80	3.713	8833380	421561	3.589	1612349	85785	5.47858	79.7292					99.6615
	80	3.711	9457756	460191	3.589	1555301	82551	6.08098	76.0579					95.0723
	80	3.72	8504510	406901	3.591	1465608	77013	5.80272	71.7812					89.7265
	20	3.73	2258584	107442	3.606	1499020	79840	1.50671	19.3771	20.3617	0.867332	4.25963	1.80848	96.8857	101.808
	20	3.711	2432326	118088	3.607	1593041	83819	1.52684	19.6428					98.2141
	20	3.725	2296266	113337	3.61	1413135	74702	1.62494	20.9371					104.686
	20	3.714	2601071	127197	3.592	1543325	81143	1.68537	21.7344					108.672
	20	3.712	2611738	125879	3.587	1671206	88297	1.56279	20.117					100.585
	4	3.721	521021	27014	3.593	1591875	84691	0.3273	3.81627	4.0179	0.131675	3.27721	0.447497	95.4067	100.447
	4	3.724	535252	27441	3.596	1553134	81419	0.344627	4.04488					101.122
	4	3.714	490532	25587	3.601	1460316	77201	0.335908	3.92984					98.246
	4	3.718	534730	27580	3.582	1504181	80326	0.355496	4.18828					104.707
	4	3.707	515598	26973	3.619	1474903	76782	0.349581	4.11024					102.756
	2	3.168	165570	14132	3.056	1206586	106321	0.137222	1.77422	1.86411	0.0807283	4.33065	-6.79427	88.7108	93.2057
	2	3.33	154727	13430	3.231	1106103	98191	0.139885	1.81095					90.5473
	2	3.199	177217	14738	3.089	1203127	101749	0.147297	1.91318					95.6592
	2	3.279	178762	15626	3.155	1165376	103291	0.153394	1.99728					99.8642
	2	3.237	161894	13754	3.138	1149002	102381	0.1409	1.82494					91.2472
	Found C is the measured concentration of OXY in spiked plasma. IS: internal standard; OXY: oxycodone; PAV: papaverine; RE: relative error; RSD: relative standard deviation; RT: retention time; SD: standard deviation.
	(B) Inter-day
	conc. (ng/mL)	OXY			PAV (IS)			/IS (area)	Found C	Average	SD	RSD (%)	RE (%)
		RT	area	height	RT	area	height
	80	2.991	10612451	1381512	2.832	815743	90103	13.0096	84.1588	80.2691	2.41455	3.00807	0.336334
	80	3.013	12857521	1685911	2.923	2319470	361738	5.5433	81.4062
	80	3.209	5883145	561640	3.117	966122	93614	6.08944	78.9471
	80	3.716	9572613	463194	3.589	1571797	85151	6.09023	79.8513
	80	3.003	5269482	728663	2.904	775300	96910	6.7967	76.982
	20	2.998	2465620	344740	2.902	1194959	194447	2.06335	20.823	20.194	0.432232	2.14039	0.970151
	20	3.209	1685674	159062	3.116	1095012	107112	1.53941	20.5448
	20	3.712	2611738	125879	3.587	1671206	88297	1.56279	20.117
	20	2.991	2265660	336365	2.902	1029860	166679	2.19997	19.7106
	20	3.008	1286429	180520	2.91	724571	90978	1.77544	19.7747
	4	3.707	515598	26973	3.619	1474903	76782	0.349581	4.47633	4.04221	0.234396	5.79871	1.05533
	4	3.724	535252	27441	3.596	1553134	81419	0.344627	4.04488
	4	2.996	506590	67595	2.839	685180	73158	0.739353	3.95926
	4	3.011	774396	101085	2.921	3107415	511678	0.249209	3.77373
	4	3.008	292834	41290	2.911	756575	95726	0.387052	3.95688
	2	3.71	276330	14847	3.602	1402913	74085	0.196969	1.88721	1.9586	0.113805	5.81054	-2.06991
	2	3.003	140361	19941	2.91	772309	97347	0.181742	1.78292
	2	3.204	180185	16746	3.113	2272742	201987	0.0792809	2.00993
	2	2.998	173647	24478	2.905	738562	91335	0.235115	2.11566
	2	3.279	178762	15626	3.155	1165376	103291	0.153394	1.99728
	Found C is the measured concentration of OXY in spiked plasma. IS: internal standard; OXY: oxycodone; PAV: papaverine; RE: relative error; RSD: relative standard deviation; SD: standard deviation.

## Sheet: Supple Tab 2
Supplemental table 2
Raw-data of recovery and matrix effect of OXY determinations for Table 2
	(A) Recovery								(B) Matrix effects
	conc. (ng/mL)	QC (ng/mL)	sample (ng/mL)	％	Average	SD			conc. (ng/mL)	QC (ng/mL)	sample (ng/mL)	Average (ng/mL)	SD	RSD	RE
	80	79.3463	77.6177	97.8216	102.603	3.6301			80	80.5379	84.2407	83.7253	0.420198	0.501877	3.95768
	80	79.3463	80.292	101.192					80	80.5379	83.2114
	80	79.3463	80.4052	101.335					80	80.5379	83.7239
	80	79.3463	82.4596	103.924					20	20.7092	23.1379	22.2828	0.644269	2.89133	7.59858
	80	79.3463	86.2824	108.742					20	20.7092	22.1277
	20	19.9075	21.3968	107.481	111.093	2.55195			20	20.7092	21.5828
	20	19.9075	21.8664	109.84					4	4.22238	4.23874	4.30142	0.153643	3.57192	1.87178
	20	19.9075	22.1134	111.081					4	4.22238	4.51293
	20	19.9075	22.2552	111.793					4	4.22238	4.15258
	20	19.9075	22.9476	115.271					conc. (ng/mL)		sample (％)	Average (%)	SD	%RSD	%RE
	4	3.9568	3.78307	95.6092	101.971	4.33743
	4	3.9568	3.91388	98.9153					80		104.598	103.958	0.521739	0.501877	3.95768
	4	3.9568	4.09044	103.377					80		103.32
	4	3.9568	4.10402	103.721					80		103.956
	4	3.9568	4.28258	108.233					20		111.728	107.599	3.11103	2.89133	7.59858
	QC: quality control; SD: standard deviation.								20		106.849
									20		104.219
									4		100.387	101.872	3.63878	3.57192	1.87178
									4		106.881
									4		98.3468
									QC: quality control; RE: relative error; RSD: relative standard deviation; SD: standard deviation.

## Sheet: Supple Tab 3
Supplemental table 3
Raw-data of the stability of OXY in human plasma under different storage conditions for Table 3
	(A) Post-preparative stability
	conc. (ng/mL)	QC	QC after 8h	%	Average	SD	RSD	RE
		Found C	Found C
	80	67.1674	67.1492	99.9729	100.27	0.368403	0.367411	0.269921
	80	78.3045	78.9224	100.789
	80	70.5447	70.5784	100.048
	20	18.2049	18.2162	100.062	99.7745	0.264925	0.265524	-0.225482
	20	19.6411	19.5277	99.4227
	20	20.104	20.0717	99.839
	4	4.7823	4.80057	100.382	100.313	0.294326	0.293408	0.312719
	4	4.18932	4.18608	99.9226
	4	4.41251	4.44047	100.634
	(B) Bench-top stability								(C) Freeze-thaw stability
	conc. (ng/mL)	QC	bench-top	Average	SD	RSD	RE		conc. (ng/mL)	QC	freeze/thow	Average	SD	RSD	RE
		Found C	Found C							Found C	Found C
	80	79.4748	78.246	73.7451	3.82182	5.18247	-7.81863		80	77.1494	76.0245	78.9753	2.14697	2.71853	-1.28093
	80	79.4748	74.0862						80	77.1494	81.0703
	80	79.4748	68.9031						80	77.1494	79.831
	20	20.2166	18.8859	19.0906	0.899761	4.71312	-4.54709		20	20.2166	19.7692	19.5717	0.188445	0.962848	-2.1417
	20	20.2166	18.1053						20	20.2166	19.3179
	20	20.2166	20.2806						20	20.2166	19.6279
	4	4.30068	3.52085	3.67545	0.143521	3.90487	-8.11377		4	4.30068	3.96548	3.9589	0.013173	0.332743	-1.02753
	4	4.30068	3.63885						4	4.30068	3.9707
	4	4.30068	3.86664						4	4.30068	3.94052
	(D) Short-term stability								(E) Long-term stability
	conc. (ng/mL)	QC	short term	Average	SD	RSD	RE		conc. (ng/mL)	QC	long term	Average	SD	RSD	RE
		Found C	Found C							Found C	Found C
	80	77.1494	78.2637	79.5252	1.90639	2.39721	-0.593475		80	79.4748	70.1735	68.0741	1.49495	2.19606	-14.9073
	80	77.1494	82.2194						80	79.4748	67.2406
	80	77.1494	78.0925						80	79.4748	66.8083
	20	20.2166	20.6177	20.3972	0.518545	2.54223	1.98615		20	20.2166	17.5673	17.764	0.561391	3.16027	-11.18
	20	20.2166	20.8927						20	20.2166	17.1962
	20	20.2166	19.6813						20	20.2166	18.5285
	4	4.30068	3.47847	4.11041	0.456615	11.1088	2.76019		4	4.30068	3.94725	3.99294	0.03495	0.875295	-0.176472
	4	4.30068	4.31133						4	4.30068	3.99946
	4	4.30068	4.54142						4	4.30068	4.03211
	Found C is the measured concentration of OXY in spiked plasma. QC: quality control; RE: relative error; RSD: relative standard deviation; SD: standard deviation.

## Sheet: Supple Tab 4
Supplemental table 4
Raw-data of the stability of stock solutions of OXY in diluting solvent
	Time (months)	RT	area	Average (area)	/area (0 month) (%)
	0	2.998	3368446	3384773	100
		2.993	3401100
	0.5	2.994	3089034	3093631	91.3985
		2.997	3098228
	2	2.998	3255321	3265547	96.4776
		2.997	3275773
	3	2.995	3393252	3.38298e+06	99.9469
		2.998	3372699
	4	2.993	3258008	3.25261e+06	96.0955
		2.994	3247219
	6	2.993	3147739	3.13357e+06	92.5784
		2.994	3119400
	The stability of stock OXY (10 mg/mL) in diluting solvent was assessed by comparing peak areas of OXY stock solutions stored at -30ºC up to 6 months with those of freshly-made stock solution.
	The concentration of OXY stock solutions was measured after diluting them at 10 ng/mL. RT: retention time.

## Sheet: Supple Tab 5
Supplemental table 5
Raw-data of the calibration curve of OXY in human plasma for Figure 1
	conc. (ng/mL)	OXY			PAV (IS)			/IS (area)
		RT	area	height	RT	area	height
	100	3.007	19001574	2549049	2.919	2786927	459034	6.81811
	100	3.022	18039285	2431685	2.934	2604964	433407	6.92497
	80	3.013	16632339	2245328	2.927	3024338	508926	5.4995
	80	3.022	14123914	1900924	2.933	2644614	433122	5.34063
	40	3.016	7835203	1043635	2.926	2889509	475310	2.7116
	40	3.021	8401812	1097723	2.932	3204795	555184	2.62164
	20	3.017	4100869	543773	2.929	3038348	501558	1.3497
	20	3.014	3184609	412892	2.919	2758393	415662	1.15452
	4	3.019	922937	125542	2.929	2578477	421735	0.357939
	4	3.012	930588	126379	2.925	2850790	479087	0.326432
	1	3.017	292545	37520	2.927	2600274	412868	0.112505
	1	3.016	235624	31532	2.923	2355756	391490	0.100021
	Found C is the measured concentration of OXY in spiked plasma. IS: internal standard; OXY: oxycodone; PAV: papaverine; RT: retention time.
